# Supplementary material for: Efficacy and Tolerability of Bupropion in Major Depressive Disorder with Comorbid Anxiety Symptoms: A Systematic Review
Source: Int J Mol Sci. 2025 Dec 5;26(24):11767. doi: 10.3390/ijms262411767 (PMC12732844; doi:10.3390/ijms262411767)
Supplement: Supplementary file 1 [file ijms-26-11767-s001.zip]

Archive with 2 entries (2 files):
- ijms-3926850-PRISMA 2020 Checklist.pdf
- ijms-3926850-Supplementary.pdf
